# Supplementary material for: Energization of the Ring Current by Substorms
Source: J Geophys Res Space Phys. 2018 Oct 8;123(10):8131–48. doi: 10.1029/2018JA025766 (PMC6360953; doi:10.1029/2018JA025766)
Supplement: Supplementary file 1 — Supporting Information S1 [file JGRA-123-8131-s001.tex]

%%%%%%%%%%%%%%%%%%%%%%%%%%%%%%%%%%%%%%%%%%%%%%%%%%%%%%%%%%%%%%%%%%%%%%%%%%%%
% AGUtmpl.tex: this template file is for articles formatted with LaTeX2e,
% Modified November 2013
%
% This template includes commands and instructions
% given in the order necessary to produce a final output that will
% satisfy AGU requirements.
%
% PLEASE DO NOT USE YOUR OWN MACROS
% DO NOT USE \newcommand, \renewcommand, or \def.
%
% FOR FIGURES, DO NOT USE \psfrag
%
%%%%%%%%%%%%%%%%%%%%%%%%%%%%%%%%%%%%%%%%%%%%%%%%%%%%%%%%%%%%%%%%%%%%%%%%%%%%
%
% All questions should be e-mailed to latex@agu.org.
%
%%%%%%%%%%%%%%%%%%%%%%%%%%%%%%%%%%%%%%%%%%%%%%%%%%%%%%%%%%%%%%%%%%%%%%%%%%%%
%
% Step 1: Set the \documentclass
%
% There are two options for article format: two column (default)
% and draft.
%
% PLEASE USE THE DRAFT OPTION TO SUBMIT YOUR PAPERS.
% The draft option produces double spaced output.
%
% Choose the journal abbreviation for the journal you are
% submitting to:

% jgrga JOURNAL OF GEOPHYSICAL RESEARCH
% gbc   GLOBAL BIOCHEMICAL CYCLES
% grl   GEOPHYSICAL RESEARCH LETTERS
% pal   PALEOCEANOGRAPHY
% ras   RADIO SCIENCE
% rog   REVIEWS OF GEOPHYSICS
% tec   TECTONICS
% wrr   WATER RESOURCES RESEARCH
% gc    GEOCHEMISTRY, GEOPHYSICS, GEOSYSTEMS
% sw    SPACE WEATHER
% ms    JAMES
% ef    EARTH'S FUTURE
%
%
%
% (If you are submitting to a journal other than jgrga,
% substitute the initials of the journal for "jgrga" below.)

\documentclass[draft,jgrga]{agutexSI}
\usepackage[pdftex]{graphicx}


\setkeys{Gin}{draft=false}


%%%%%%%%%%%%%%%%%%%%%%%%%%%%%%%%%%%%%%%%%%%%%%%%%%%%%%%%%%%%%%%%%%%%%%%%%
%
%  SUPPORTING INFORMATION TEMPLATE
%
%% ------------------------------------------------------------------------ %%
%
%
%Please use this template when formatting and submitting your Supporting Information.

%This template serves as both a “table of contents” for the supporting information for your article and as a summary of files.
%
%
%OVERVIEW
%
%Please note that all supporting information will be peer reviewed with your manuscript.
%In general, the purpose of the supporting information is to enable authors to provide and archive auxiliary information such as data %tables, method information, figures, video, or computer software, in digital formats so that other scientists can use it.
%The key criteria are that the data:
% 1. supplement the main scientific conclusions of the paper but are not essential to the conclusions (with the exception of
%    including %data so the experiment can be reproducible);
% 2. are likely to be usable or used by other scientists working in the field;
% 3. are described with sufficient precision that other scientists can understand them, and
% 4. are not exe files.
%
%USING THIS TEMPLATE
%
%***All references should be included in the reference list of the main paper so that they can be indexed, linked, and counted as citations.  The reference section does not count toward length limits.
%
%All Supporting text and figures should be included in this document. Insert supporting information content into each appropriate section of the template. %Figures and tables should appear above each caption.  To add additional captions, simply copy and paste each sample caption as needed.

%Tables may be included, but can also be uploaded separately, especially if they are larger than 1 page, or if necessary for retaining table formatting. Data sets, large tables, movie files, and audio files should be uploaded separately, following AGU naming conventions. Include their captions in this document and list the file name with the caption. You will be prompted to upload these files on the Upload Files tab during the submission process, using file type “Supporting Information (SI)”

%IMPORTANT NOTE ON FIGURES AND TABLES
% Placeholders for figures and tables appear after the \end{article} command, after references.
% DO NOT USE \psfrag or \subfigure commands.
%
%  Uncomment the following command to include .eps files
 % \usepackage[dvips]{graphicx}
%
%  Uncomment the following command to allow illustrations to print
%   when using Draft:
%  \setkeys{Gin}{draft=false}
%
% Substitute one of the following for [dvips] above
% if you are using a different driver program and want to
% proof your illustrations on your machine:
%
% [xdvi], [dvipdf], [dvipsone], [dviwindo], [emtex], [dviwin],
% [pctexps],  [pctexwin],  [pctexhp],  [pctex32], [truetex], [tcidvi],
% [oztex], [textures]
%
%
%% ------------------------------------------------------------------------ %%
%
%  ENTER PREAMBLE
%
%% ------------------------------------------------------------------------ %%

% Author names in capital letters:
\authorrunninghead{SANDHU ET AL.}

% Shorter version of title entered in capital letters:
\titlerunninghead{ENERGISATION OF THE RING CURRENT BY SUBSTORMS}

%Corresponding author mailing address and e-mail address:
\authoraddr{Corresponding author: J. K. Sandhu,
%Department of Hydrology and Water Resources, University of
%Arizona, Harshbarger Building 11, Tucson, AZ 85721, USA.
(j.sandhu@ucl.ac.uk)}

\begin{document}

%% ------------------------------------------------------------------------ %%
%
%  TITLE
%
%% ------------------------------------------------------------------------ %%

%\includegraphics{agu_pubart-white_reduced.eps}


\title{Supporting Information for "Energisation of the ring current by substorms"}

%% ------------------------------------------------------------------------ %%
%
%  AUTHORS AND AFFILIATIONS
%
%% ------------------------------------------------------------------------ %%

\authors{J. K. Sandhu\altaffilmark{1}, I. J. Rae\altaffilmark{1}, M. P. Freeman\altaffilmark{2}, C. Forsyth\altaffilmark{1}, M. Gkioulidou\altaffilmark{3}, G. D. Reeves\altaffilmark{4}, H. E. Spence\altaffilmark{5}, C. M. Jackman\altaffilmark{6}, M. M. Lam\altaffilmark{6}}

\altaffiltext{1}{Department of Space and Climate Physics, Mullard Space Science Laboratory, University College London, Dorking RH5 6NT, UK.}
\altaffiltext{2}{British Antarctic Survey, Cambridge, CB3 0ET, UK.}
\altaffiltext{3}{Applied Physics Laboratory, John Hopkins University, Maryland, USA.}
\altaffiltext{4}{Los Alamos National Laboratory, Los Alamos, USA.}
\altaffiltext{5}{University of New Hampshire, New Hampshire, USA.}
\altaffiltext{6}{Department of Physics and Astronomy, University of Southampton, Southampton, SO17 1BJ, UK.}


%% ------------------------------------------------------------------------ %%
%
%  BEGIN ARTICLE
%
%% ------------------------------------------------------------------------ %%

% The body of the article must start with a \begin{article} command
%
% \end{article} must follow the references section, before the figures
%  and tables.

\begin{article}

%% ------------------------------------------------------------------------ %%
%
%  TEXT
%
%% ------------------------------------------------------------------------ %%


\noindent\textbf{Contents of this file}
%%%Remove or add items as needed%%%
\begin{enumerate}
\item Figure S1
\item Figure S2
%if Tables are larger than 1 page, upload as separate excel file
\end{enumerate}

\noindent\textbf{Introduction}
Figure S1 shows the standard errors of the median energy values for each $L$-MLT bin.
Figure S2 shows the number of spacecraft passes, corresponding to the number of energy estimates, for each $L$-MLT bin. The data has been binned for substorm phase, according to the SOPHIE algorithm.


%% ------------------------------------------------------------------------ %%
%
%  END ARTICLE
%
%% ------------------------------------------------------------------------ %%
\end{article}
\clearpage

% Delete all unused file types below. Copy/paste for multiples of each file type as needed.

% enter figures and tables here:
%
% EXAMPLE FIGURE
% ---------------
% \begin{figure}
%\setfigurenum{S1} %%Change number for each figure
% \noindent\includegraphics[width=20pc]{samplefigure.eps}
%\caption{Caption text here}
 %\label{figure_label}
 %\end{figure}

\begin{figure}
\setfigurenum{S1}
 \noindent\includegraphics[width=40pc]{lmlt_all_err.pdf}
\caption{The standard error of the median energy [J] is plotted at the bin's location in the L-MLT domain. Each panel corresponds to a different ion data set, as labelled.}
\label{fig:lmlt_all_err}
\end{figure}

\begin{figure}
\setfigurenum{S2}
 \noindent\includegraphics[width=40pc]{lmltnum.pdf}
\caption{Number of spacecraft passes for each $L$ - MLT bin is plotted at the bin's location in the $L$-MLT domain for each ion data set, as labelled. Observations are binned for substorm phase, showing values during the growth phase (a-e), expansion phase (f-j), and recovery phase (k-o).}
\label{fig:lmlt_num}
\end{figure}


\end{document}
